# Supplementary material for: Incursion of H5N8 high pathogenicity avian influenza virus (HPAIV) into gamebirds in England
Source: Epidemiol Infect. 2022 Feb 10;150:e51. doi: 10.1017/S0950268821002740 (PMC8915197; doi:10.1017/S0950268821002740)
Supplement: Supplementary file 1 [file hygsup.zip]

Archive with 2 entries (2 files):
- S0950268821002740sup001.doc
- S0950268821002740sup002.doc
